# Supplementary material for: ﻿Paragoniastreavariabilis Kishi, Nomura & Fukami, sp. nov. (Cnidaria, Anthozoa, Scleractinia), a new coral species previously considered as a variant of Paragoniastreadeformis, from Japan and northern Taiwan
Source: Zookeys. 2024 Jun 24;1205:205–22. doi: 10.3897/zookeys.1205.121507 (PMC11217644; doi:10.3897/zookeys.1205.121507)
Supplement: XML Treatment for Paragoniastrea variabilis [file zookeys.1205.121507-treatment1.xml]

<!DOCTYPE tp:taxon-treatment
  PUBLIC "-//TaxonX//DTD Taxonomic Treatment Publishing DTD v0 20100105//EN" "tax-treatment-NSO.dtd">
<tp:taxon-treatment xmlns:tp="http://www.plazi.org/taxpub"><tp:treatment-meta><kwd-group><label>Taxon classification</label><kwd>
              <named-content content-type="kingdom">Animalia</named-content>
            </kwd><kwd>
              <named-content content-type="order">Scleractinia</named-content>
            </kwd><kwd>
              <named-content content-type="family">Merulinidae</named-content>
            </kwd></kwd-group><mixed-citation publication-type="journal"><person-group><name><surname>Kishi</surname><given-names>Daigo</given-names></name><name><surname>Nomura</surname><given-names>Keiichi</given-names></name><name><surname>Nozawa</surname><given-names>Yoko</given-names></name><name><surname>Arakaki</surname><given-names>Seiji</given-names></name><name><surname>Fukami</surname><given-names>Hironobu</given-names></name></person-group><article-title>﻿<italic><tp:taxon-name><tp:taxon-name-part taxon-name-part-type="genus" reg="Paragoniastrea">Paragoniastrea</tp:taxon-name-part><tp:taxon-name-part taxon-name-part-type="species" reg="variabilis">variabilis</tp:taxon-name-part></tp:taxon-name></italic> Kishi, Nomura &amp; Fukami, sp. nov. (<tp:taxon-name><tp:taxon-name-part taxon-name-part-type="phylum">Cnidaria</tp:taxon-name-part></tp:taxon-name>, <tp:taxon-name><tp:taxon-name-part taxon-name-part-type="class">Anthozoa</tp:taxon-name-part></tp:taxon-name>, <tp:taxon-name><tp:taxon-name-part taxon-name-part-type="order">Scleractinia</tp:taxon-name-part></tp:taxon-name>), a new coral species previously considered as a variant of <italic><tp:taxon-name><tp:taxon-name-part taxon-name-part-type="genus" reg="Paragoniastrea">Paragoniastrea</tp:taxon-name-part><tp:taxon-name-part taxon-name-part-type="species" reg="deformis">deformis</tp:taxon-name-part></tp:taxon-name></italic>, from Japan and northern Taiwan</article-title><source>Zookeys</source><day>24</day><month>06</month><year>2024</year><volume>1205</volume><fpage>205</fpage><lpage>222</lpage><pub-id pub-id-type="doi">10.3897/zookeys.1205.121507</pub-id></mixed-citation></tp:treatment-meta><tp:nomenclature><label>﻿</label><tp:taxon-name>
            <object-id xmlns:xlink="http://www.w3.org/1999/xlink" content-type="arpha" xlink:type="simple">4C677459-F70A-545F-95A8-EE61EB9BE76F</object-id>
            <tp:taxon-name-part taxon-name-part-type="genus" reg="Paragoniastrea">Paragoniastrea</tp:taxon-name-part>
            <tp:taxon-name-part taxon-name-part-type="species" reg="variabilis">variabilis</tp:taxon-name-part>
            <object-id xmlns:xlink="http://www.w3.org/1999/xlink" content-type="zoobank" xlink:type="simple">https://zoobank.org/CD11CAA7-81EA-4241-8DAE-BB1F80F5E406</object-id>
          </tp:taxon-name><tp:taxon-authority>Kishi, Nomura &amp; Fukami</tp:taxon-authority><tp:taxon-status xmlns:xlink="http://www.w3.org/1999/xlink" xlink:type="simple">sp. nov.</tp:taxon-status><xref ref-type="fig" rid="F2">Figs 2</xref><xref ref-type="fig" rid="F3">, 3</xref><xref ref-type="fig" rid="F4">, 4</xref><xref ref-type="fig" rid="F5">, 5 Japanese name: henge-kamenoko-kikumeishi</xref><tp:nomenclature-citation-list><tp:nomenclature-citation><tp:taxon-name>
                <tp:taxon-name-part taxon-name-part-type="genus" reg="Goniastrea"/>
                <tp:taxon-name-part taxon-name-part-type="species" reg="deformis"/>
              </tp:taxon-name><comment><tp:taxon-name><tp:taxon-name-part taxon-name-part-type="genus" reg="Goniastrea">Goniastrea</tp:taxon-name-part><tp:taxon-name-part taxon-name-part-type="species" reg="deformis">deformis</tp:taxon-name-part></tp:taxon-name>
                : <xref ref-type="bibr" rid="B7">Nishihira 1991</xref>: 254, 1 unnumbered fig.; <xref ref-type="bibr" rid="B18">Uchida and Soyama 1994</xref>: 65, figs 13, 14; <xref ref-type="bibr" rid="B8">Nishihira and Veron 1995</xref>: 345 (part), 3 unnumbered color figs; <xref ref-type="bibr" rid="B20">Veron 2000</xref>: 167 (part), 6; <xref ref-type="bibr" rid="B10">Nomura and Mezaki 2005</xref>: 35, pl. 1, fig. 28; <xref ref-type="bibr" rid="B21">Veron et al. 2016</xref>: part, unnumbered figs 4<sup>th</sup>, 6<sup>th</sup> in the 1<sup>st</sup> row, 3<sup>rd</sup>, 5<sup>th</sup> in 2<sup>nd</sup> row. </comment></tp:nomenclature-citation><tp:nomenclature-citation><tp:taxon-name>
                <tp:taxon-name-part taxon-name-part-type="genus" reg="Paragoniastrea"/>
              </tp:taxon-name><comment><tp:taxon-name><tp:taxon-name-part taxon-name-part-type="genus" reg="Paragoniastrea">Paragoniastrea</tp:taxon-name-part></tp:taxon-name>
                 sp.: <xref ref-type="bibr" rid="B16">Sugihara et al. 2015</xref>: 153, 4 unnumbered figs; <xref ref-type="bibr" rid="B3">Huang et al. 2014</xref>: fig. 6I. </comment></tp:nomenclature-citation><tp:nomenclature-citation><tp:taxon-name>
                <tp:taxon-name-part taxon-name-part-type="genus" reg="Paragoniastrea"/>
              </tp:taxon-name><comment><tp:taxon-name><tp:taxon-name-part taxon-name-part-type="genus" reg="Paragoniastrea">Paragoniastrea</tp:taxon-name-part></tp:taxon-name>
                 sp. HENGE <italic>sensu</italic><xref ref-type="bibr" rid="B11">Nomura et al. 2016</xref>: 11; <xref ref-type="bibr" rid="B9">Nomura 2016</xref>: 44, figs A–F, 45 (part), figs A, D, E (B, C, F = <tp:taxon-name><tp:taxon-name-part taxon-name-part-type="genus" reg="Paragoniastrea">P.</tp:taxon-name-part><tp:taxon-name-part taxon-name-part-type="species" reg="australensis">australensis</tp:taxon-name-part></tp:taxon-name>); <xref ref-type="bibr" rid="B12">Nomura et al. 2020</xref>: 40, fig. 20, G–I. </comment></tp:nomenclature-citation></tp:nomenclature-citation-list></tp:nomenclature><tp:treatment-sec sec-type="type material" id="SECID0EZSAE"><title>Type material.</title><p><bold><italic>Holotype</italic></bold>: <abbrev xmlns:xlink="http://www.w3.org/1999/xlink" xlink:title="Department of Marine Biology and Environmental Sciences, University of Miyazaki" id="ABBRID0EETAE" xlink:type="simple">MUFS</abbrev> C588 (size 74 × 49 mm), sample MO417, Oshima Island, Nichinan, Miyazaki, Japan (<named-content xmlns:xlink="http://www.w3.org/1999/xlink" content-type="dwc:verbatimCoordinates" xlink:type="simple"><named-content content-type="geo-json" specific-use="{&#34;type&#34;:&#34;Point&#34;,&#34;coordinates&#34;:[131.401469,31.527593]}" id="NCID0ELTAE" xlink:type="simple">31.527593°N, 131.401469°E</named-content></named-content>), depth 9 m, 14 November 2021, coll. H. Fukami. <bold><italic>Paratypes</italic></bold>: <abbrev xmlns:xlink="http://www.w3.org/1999/xlink" xlink:title="Department of Marine Biology and Environmental Sciences, University of Miyazaki" id="ABBRID0ETTAE" xlink:type="simple">MUFS</abbrev> C78 (size 102 × 88 mm), sample number JP065, Sabiura, Kushimoto, Wakayama, Japan (<named-content xmlns:xlink="http://www.w3.org/1999/xlink" content-type="dwc:verbatimCoordinates" xlink:type="simple"><named-content content-type="geo-json" specific-use="{&#34;type&#34;:&#34;Point&#34;,&#34;coordinates&#34;:[135.785721,33.464375]}" id="NCID0E1TAE" xlink:type="simple">33.464375°N, 135.785721°E</named-content></named-content>), depth 5 m, 22 October 2012, coll. H. Fukami; <abbrev xmlns:xlink="http://www.w3.org/1999/xlink" xlink:title="Department of Marine Biology and Environmental Sciences, University of Miyazaki" id="ABBRID0E6TAE" xlink:type="simple">MUFS</abbrev> C586 (size 90 × 66 mm), sample AM19-24, Satsuki, Amakusa, Kumamoto, Japan (<named-content xmlns:xlink="http://www.w3.org/1999/xlink" content-type="dwc:verbatimCoordinates" xlink:type="simple"><named-content content-type="geo-json" specific-use="{&#34;type&#34;:&#34;Point&#34;,&#34;coordinates&#34;:[130.207903,32.457516]}" id="NCID0EGUAE" xlink:type="simple">32.457516°N, 130.207903°E</named-content></named-content>), depth 4 m, 25 July 2019, coll. H. Fukami.</p></tp:treatment-sec><tp:treatment-sec sec-type="material" id="SECID0ELUAE"><title>Other material.</title><p><bold>Japan.</bold><abbrev xmlns:xlink="http://www.w3.org/1999/xlink" xlink:title="Sabiura Marine Park Research Station" id="ABBRID0ETUAE" xlink:type="simple">SMP</abbrev>-HC 894, Takatomi Bay, Kushimoto, Wakayama, depth 10 m, 12 May 2003, coll. K. Nomura; <abbrev xmlns:xlink="http://www.w3.org/1999/xlink" xlink:title="Sabiura Marine Park Research Station" id="ABBRID0EXUAE" xlink:type="simple">SMP</abbrev>-HC 1038, Tosaki, Kushimoto, depth 6 m, 14 Dec 2003, coll. K. Nomura; <abbrev xmlns:xlink="http://www.w3.org/1999/xlink" xlink:title="Sabiura Marine Park Research Station" id="ABBRID0E2UAE" xlink:type="simple">SMP</abbrev>-HC 1203, 1205, 1208, Sabiura, Kushimoto, depth 3 m, 23 June 2005, coll. K. Nomura; <abbrev xmlns:xlink="http://www.w3.org/1999/xlink" xlink:title="Sabiura Marine Park Research Station" id="ABBRID0E6UAE" xlink:type="simple">SMP</abbrev>-HC 1749, Tanami, Kushimoto, depth 3 m, 24 Apr 2009, coll. K. Nomura; <abbrev xmlns:xlink="http://www.w3.org/1999/xlink" xlink:title="Sabiura Marine Park Research Station" id="ABBRID0EDVAE" xlink:type="simple">SMP</abbrev>-HC 1799, Takatomi Bay, Kushimoto, depth 6 m, 14 July 2009, coll. K. Nomura; <abbrev xmlns:xlink="http://www.w3.org/1999/xlink" xlink:title="Sabiura Marine Park Research Station" id="ABBRID0EHVAE" xlink:type="simple">SMP</abbrev>-HC 2957, Sabiura, Kushimoto, Wakayama, depth 9 m, 13 Dec 2015, coll. K. Nomura; <abbrev xmlns:xlink="http://www.w3.org/1999/xlink" xlink:title="Sabiura Marine Park Research Station" id="ABBRID0ELVAE" xlink:type="simple">SMP</abbrev>-HC 3049, Sabiura, Kushimoto, Wakayama, depth 10 m, 4 Feb 2016, coll. K. Nomura; <abbrev xmlns:xlink="http://www.w3.org/1999/xlink" xlink:title="Department of Marine Biology and Environmental Sciences, University of Miyazaki" id="ABBRID0EPVAE" xlink:type="simple">MUFS</abbrev> C585, sample AM19-14, Satsuki, Amakusa, Kumamoto, depth 4 m, 25 July 2019, coll. H. Fukami; <abbrev xmlns:xlink="http://www.w3.org/1999/xlink" xlink:title="Department of Marine Biology and Environmental Sciences, University of Miyazaki" id="ABBRID0ETVAE" xlink:type="simple">MUFS</abbrev> C587, sample NB92, Shimanourashima Island, Miyazaki, depth 13 m, 15 May 2015, coll. H. Fukami; <abbrev xmlns:xlink="http://www.w3.org/1999/xlink" xlink:title="Department of Marine Biology and Environmental Sciences, University of Miyazaki" id="ABBRID0EXVAE" xlink:type="simple">MUFS</abbrev> C589, sample TK89, Takashima Island, Nagasaki, depth 3 m, 24 September 2021, coll. H. Fukami. <bold>Taiwan.</bold> ASIZC0001666, sample TWN45, Yehliu, New Taipei, depth 11 m, 4 July 2019, coll. H. Fukami (Suppl. material <xref ref-type="supplementary-material" rid="S1">1</xref>).</p></tp:treatment-sec><tp:treatment-sec sec-type="Comparative specimens" id="SECID0EBWAE"><title>Comparative specimens.</title><p><italic><tp:taxon-name><tp:taxon-name-part taxon-name-part-type="genus" reg="Paragoniastrea">Paragoniastrea</tp:taxon-name-part><tp:taxon-name-part taxon-name-part-type="species" reg="australensis">australensis</tp:taxon-name-part></tp:taxon-name></italic>. <abbrev xmlns:xlink="http://www.w3.org/1999/xlink" xlink:title="Department of Marine Biology and Environmental Sciences, University of Miyazaki" id="ABBRID0ESWAE" xlink:type="simple">MUFS</abbrev> C571, sample AM19-3, Amakusa, Kumamoto, Japan; <abbrev xmlns:xlink="http://www.w3.org/1999/xlink" xlink:title="Department of Marine Biology and Environmental Sciences, University of Miyazaki" id="ABBRID0EWWAE" xlink:type="simple">MUFS</abbrev> C572, sample AM19-38, Amakusa, Kumamoto, Japan; <abbrev xmlns:xlink="http://www.w3.org/1999/xlink" xlink:title="Department of Marine Biology and Environmental Sciences, University of Miyazaki" id="ABBRID0E1WAE" xlink:type="simple">MUFS</abbrev> C573, sample MO451, Oshima Island, Miyazaki, Japan; <abbrev xmlns:xlink="http://www.w3.org/1999/xlink" xlink:title="Department of Marine Biology and Environmental Sciences, University of Miyazaki" id="ABBRID0E5WAE" xlink:type="simple">MUFS</abbrev> C574, sample MO457, Oshima Island, Miyazaki, Japan; <abbrev xmlns:xlink="http://www.w3.org/1999/xlink" xlink:title="Department of Marine Biology and Environmental Sciences, University of Miyazaki" id="ABBRID0ECXAE" xlink:type="simple">MUFS</abbrev> C575, sample MO461, Oshima Island, Miyazaki, Japan; <abbrev xmlns:xlink="http://www.w3.org/1999/xlink" xlink:title="Department of Marine Biology and Environmental Sciences, University of Miyazaki" id="ABBRID0EGXAE" xlink:type="simple">MUFS</abbrev> C576, sample NB96, Shimanourashima Island, Miyazaki, Japan; <abbrev xmlns:xlink="http://www.w3.org/1999/xlink" xlink:title="Department of Marine Biology and Environmental Sciences, University of Miyazaki" id="ABBRID0EKXAE" xlink:type="simple">MUFS</abbrev> C577, sample NB148, Shimanourashima Island, Miyazaki, Japan; <abbrev xmlns:xlink="http://www.w3.org/1999/xlink" xlink:title="Department of Marine Biology and Environmental Sciences, University of Miyazaki" id="ABBRID0EOXAE" xlink:type="simple">MUFS</abbrev> C578, sample OI10, Fukashima Island, Oita, Japan.</p><p><italic><tp:taxon-name><tp:taxon-name-part taxon-name-part-type="genus" reg="Paragoniastrea">Paragoniastrea</tp:taxon-name-part><tp:taxon-name-part taxon-name-part-type="species" reg="deformis">deformis</tp:taxon-name-part></tp:taxon-name></italic>. Holotype (<named-content xmlns:xlink="http://www.w3.org/1999/xlink" content-type="dwc:institutional_code" xlink:title="Museum of Tropical Queensland" xlink:href="http://grbio.org/institution/museum-tropical-queensland" xlink:type="simple">MTQ</named-content> G32487), Kushimoto, Wakayama, Japan; <abbrev xmlns:xlink="http://www.w3.org/1999/xlink" xlink:title="Department of Marine Biology and Environmental Sciences, University of Miyazaki" id="ABBRID0EDYAE" xlink:type="simple">MUFS</abbrev> C579, sample AM19-18, Amakusa, Kumamoto, Japan; <abbrev xmlns:xlink="http://www.w3.org/1999/xlink" xlink:title="Department of Marine Biology and Environmental Sciences, University of Miyazaki" id="ABBRID0EHYAE" xlink:type="simple">MUFS</abbrev> C580, sample AM19-21, Amakusa, Kumamoto, Japan; <abbrev xmlns:xlink="http://www.w3.org/1999/xlink" xlink:title="Department of Marine Biology and Environmental Sciences, University of Miyazaki" id="ABBRID0ELYAE" xlink:type="simple">MUFS</abbrev> C581, sample AM19-26, Amakusa, Kumamoto, Japan; <abbrev xmlns:xlink="http://www.w3.org/1999/xlink" xlink:title="Department of Marine Biology and Environmental Sciences, University of Miyazaki" id="ABBRID0EPYAE" xlink:type="simple">MUFS</abbrev> C582, sample AM19-36, Amakusa, Kumamoto, Japan; <abbrev xmlns:xlink="http://www.w3.org/1999/xlink" xlink:title="Department of Marine Biology and Environmental Sciences, University of Miyazaki" id="ABBRID0ETYAE" xlink:type="simple">MUFS</abbrev> C583, sample MO450, Oshima Island, Miyazaki, Japan; <abbrev xmlns:xlink="http://www.w3.org/1999/xlink" xlink:title="Department of Marine Biology and Environmental Sciences, University of Miyazaki" id="ABBRID0EXYAE" xlink:type="simple">MUFS</abbrev> C584, sample MO452, Oshima Island, Miyazaki, Japan; ASIZC0001667, sample TWN46, Yehliu, New Taipei, Taiwan; ASIZC0001669, sample TWN48, Yehliu, New Taipei, Taiwan.</p><p><tp:taxon-name><tp:taxon-name-part taxon-name-part-type="genus" reg="Paragoniastrea">Paragoniastrea</tp:taxon-name-part><tp:taxon-name-part taxon-name-part-type="uncertainty-rank">aff.</tp:taxon-name-part><tp:taxon-name-part taxon-name-part-type="species" reg="deformis">deformis</tp:taxon-name-part></tp:taxon-name>. <abbrev xmlns:xlink="http://www.w3.org/1999/xlink" xlink:title="Department of Marine Biology and Environmental Sciences, University of Miyazaki" id="ABBRID0EKZAE" xlink:type="simple">MUFS</abbrev> C590, sample AM19-19, Amakusa, Kumamoto, Japan; <named-content xmlns:xlink="http://www.w3.org/1999/xlink" content-type="dwc:institutional_code" xlink:title="Seto Marine Biological Laboratory" xlink:href="http://grbio.org/institution/seto-marine-biological-laboratory-kyoto-university" xlink:type="simple">SMBL</named-content> Cni-10321, sample JPO30, Shirahama, Wakayama, Japan; ASIZC0001691, sample TWN79, Yehliu, New Taipei, Taiwan.</p></tp:treatment-sec><tp:treatment-sec sec-type="description" id="SECID0ESZAE"><title>Description.</title><p>Colonies massive or encrusting, surface smooth or rather uneven (Figs <xref ref-type="fig" rid="F2">2A</xref>, <xref ref-type="fig" rid="F3">3A</xref>, <xref ref-type="fig" rid="F4">4A</xref>, <xref ref-type="fig" rid="F5">5A–H</xref>).</p><fig id="F2" position="float" orientation="portrait"><object-id xmlns:xlink="http://www.w3.org/1999/xlink" content-type="doi" xlink:type="simple">10.3897/zookeys.1205.121507.figure2</object-id><object-id xmlns:xlink="http://www.w3.org/1999/xlink" content-type="arpha" xlink:type="simple">66AE76C7-B898-5DF5-9D0C-0AF423ED92F8</object-id><label>Figure 2.</label><caption><p><italic><tp:taxon-name><tp:taxon-name-part taxon-name-part-type="genus" reg="Paragoniastrea">Paragoniastrea</tp:taxon-name-part><tp:taxon-name-part taxon-name-part-type="species" reg="variabilis">variabilis</tp:taxon-name-part></tp:taxon-name></italic> sp. nov. (Holotype: <abbrev xmlns:xlink="http://www.w3.org/1999/xlink" xlink:title="Department of Marine Biology and Environmental Sciences, University of Miyazaki" id="ABBRID0E21AE" xlink:type="simple">MUFS</abbrev> C588) and <italic><tp:taxon-name><tp:taxon-name-part taxon-name-part-type="genus" reg="Paragoniastrea">Paragoniastrea</tp:taxon-name-part><tp:taxon-name-part taxon-name-part-type="species" reg="deformis">deformis</tp:taxon-name-part></tp:taxon-name></italic> (Holotype: <named-content xmlns:xlink="http://www.w3.org/1999/xlink" content-type="dwc:institutional_code" xlink:title="Museum of Tropical Queensland" xlink:href="http://grbio.org/institution/museum-tropical-queensland" xlink:type="simple">MTQ</named-content> G32487) <bold>A–H</bold><italic><tp:taxon-name><tp:taxon-name-part taxon-name-part-type="genus" reg="Paragoniastrea">P.</tp:taxon-name-part><tp:taxon-name-part taxon-name-part-type="species" reg="variabilis">variabilis</tp:taxon-name-part></tp:taxon-name></italic><bold>A</bold> colony <italic>in situ</italic><bold>B</bold> close up of corallite division in two directions <bold>C</bold> close up the colony <italic>in situ</italic><bold>D</bold> full scale of the skeletal specimen <bold>E</bold> corallite division in two directions from the skeletal specimen <bold>F</bold> corallites of the skeletal specimen <bold>G</bold> close up of one corallite of the skeletal specimen <bold>H</bold> septal teeth of the skeletal specimen <bold>I–J</bold><italic><tp:taxon-name><tp:taxon-name-part taxon-name-part-type="genus" reg="Paragoniastrea">P.</tp:taxon-name-part><tp:taxon-name-part taxon-name-part-type="species" reg="deformis">deformis</tp:taxon-name-part></tp:taxon-name></italic><bold>I</bold> full scale of the skeletal specimen, <bold>J</bold> corallites of the skeletal specimen. Scale bar: 10 mm (<bold>D, E, F, I, J</bold>); 1 mm (<bold>G, H</bold>).</p></caption><graphic xmlns:xlink="http://www.w3.org/1999/xlink" xlink:href="zookeys-1205-205_article-121507__-g002.jpg" position="float" orientation="portrait" xlink:type="simple" id="oo_1078421.jpg"><uri content-type="original_file" xlink:type="simple">https://binary.pensoft.net/fig/1078421</uri></graphic></fig><fig id="F3" position="float" orientation="portrait"><object-id xmlns:xlink="http://www.w3.org/1999/xlink" content-type="doi" xlink:type="simple">10.3897/zookeys.1205.121507.figure3</object-id><object-id xmlns:xlink="http://www.w3.org/1999/xlink" content-type="arpha" xlink:type="simple">32F779EE-124B-5B97-8D33-2811BE5F5B7F</object-id><label>Figure 3.</label><caption><p><italic><tp:taxon-name><tp:taxon-name-part taxon-name-part-type="genus" reg="Paragoniastrea">Paragoniastrea</tp:taxon-name-part><tp:taxon-name-part taxon-name-part-type="species" reg="variabilis">variabilis</tp:taxon-name-part></tp:taxon-name></italic> sp. nov. (Paratype: <abbrev xmlns:xlink="http://www.w3.org/1999/xlink" xlink:title="Department of Marine Biology and Environmental Sciences, University of Miyazaki" id="ABBRID0E34AE" xlink:type="simple">MUFS</abbrev> C78). <bold>A</bold> colony <italic>in situ</italic><bold>B</bold> close up of corallite division in two directions <bold>C</bold> close up the colony <italic>in situ</italic><bold>D</bold> full scale of the skeletal specimen <bold>E</bold> corallite division in two directions from the skeletal specimen <bold>F</bold> corallites of the skeletal specimen <bold>G</bold> close up of one corallite of the skeletal specimen <bold>H</bold> septal teeth of the skeletal specimen. Scale bar: 10 mm (<bold>D, E</bold>, <bold>F</bold>); 1 mm (<bold>G</bold>, <bold>H</bold>).</p></caption><graphic xmlns:xlink="http://www.w3.org/1999/xlink" xlink:href="zookeys-1205-205_article-121507__-g003.jpg" position="float" orientation="portrait" xlink:type="simple" id="oo_1078422.jpg"><uri content-type="original_file" xlink:type="simple">https://binary.pensoft.net/fig/1078422</uri></graphic></fig><fig id="F4" position="float" orientation="portrait"><object-id xmlns:xlink="http://www.w3.org/1999/xlink" content-type="doi" xlink:type="simple">10.3897/zookeys.1205.121507.figure4</object-id><object-id xmlns:xlink="http://www.w3.org/1999/xlink" content-type="arpha" xlink:type="simple">C180D371-9B84-5D5F-8502-B5149F6B6D15</object-id><label>Figure 4.</label><caption><p><italic><tp:taxon-name><tp:taxon-name-part taxon-name-part-type="genus" reg="Paragoniastrea">Paragoniastrea</tp:taxon-name-part><tp:taxon-name-part taxon-name-part-type="species" reg="variabilis">variabilis</tp:taxon-name-part></tp:taxon-name></italic> sp. nov. (Paratype: <abbrev xmlns:xlink="http://www.w3.org/1999/xlink" xlink:title="Department of Marine Biology and Environmental Sciences, University of Miyazaki" id="ABBRID0EU6AE" xlink:type="simple">MUFS</abbrev> C585) <bold>A</bold> colony <italic>in situ</italic><bold>B</bold> close up of corallite division in two directions <bold>C</bold> close up the colony <italic>in situ</italic><bold>D</bold> full scale of the skeletal specimen <bold>E</bold> corallite division in two directions from the skeletal specimen <bold>F</bold> corallites of the skeletal specimen <bold>G</bold> close up of one corallite of the skeletal specimen <bold>H</bold> septal teeth of the skeletal specimen. Scale bar: 10 mm (<bold>D, E, F</bold>); 1 mm (<bold>G, H</bold>).</p></caption><graphic xmlns:xlink="http://www.w3.org/1999/xlink" xlink:href="zookeys-1205-205_article-121507__-g004.jpg" position="float" orientation="portrait" xlink:type="simple" id="oo_1078423.jpg"><uri content-type="original_file" xlink:type="simple">https://binary.pensoft.net/fig/1078423</uri></graphic></fig><fig id="F5" position="float" orientation="portrait"><object-id xmlns:xlink="http://www.w3.org/1999/xlink" content-type="doi" xlink:type="simple">10.3897/zookeys.1205.121507.figure5</object-id><object-id xmlns:xlink="http://www.w3.org/1999/xlink" content-type="arpha" xlink:type="simple">70E7EA92-3234-53FC-AF02-B90A2BDEA337</object-id><label>Figure 5.</label><caption><p>Color variation in life of <italic><tp:taxon-name><tp:taxon-name-part taxon-name-part-type="genus" reg="Paragoniastrea">Paragoniastrea</tp:taxon-name-part><tp:taxon-name-part taxon-name-part-type="species" reg="variabilis">variabilis</tp:taxon-name-part></tp:taxon-name></italic> sp. nov. <bold>A</bold><abbrev xmlns:xlink="http://www.w3.org/1999/xlink" xlink:title="Sabiura Marine Park Research Station" id="ABBRID0ELBAG" xlink:type="simple">SMP</abbrev>-HC 894, Kushimoto, Wakayama, Japan <bold>B</bold><abbrev xmlns:xlink="http://www.w3.org/1999/xlink" xlink:title="Sabiura Marine Park Research Station" id="ABBRID0ERBAG" xlink:type="simple">SMP</abbrev>-HC 1205, Kushimoto, Wakayama, Japan <bold>C</bold><abbrev xmlns:xlink="http://www.w3.org/1999/xlink" xlink:title="Sabiura Marine Park Research Station" id="ABBRID0EXBAG" xlink:type="simple">SMP</abbrev>-HC 1749, Amakusa, Kumamoto, Japan <bold>D</bold><abbrev xmlns:xlink="http://www.w3.org/1999/xlink" xlink:title="Sabiura Marine Park Research Station" id="ABBRID0E4BAG" xlink:type="simple">SMP</abbrev>-HC 1038, Kushimoto, Wakayama, Japan <bold>E</bold><abbrev xmlns:xlink="http://www.w3.org/1999/xlink" xlink:title="Department of Marine Biology and Environmental Sciences, University of Miyazaki" id="ABBRID0EDCAG" xlink:type="simple">MUFS</abbrev> C585, Amakusa, Kumamoto, Japan <bold>F</bold><abbrev xmlns:xlink="http://www.w3.org/1999/xlink" xlink:title="Sabiura Marine Park Research Station" id="ABBRID0EJCAG" xlink:type="simple">SMP</abbrev>-HC 1208, Kushimoto, Wakayama, Japan <bold>G</bold> ASIZC0001666, Yehliu, New Taipei, Taiwan <bold>H</bold><abbrev xmlns:xlink="http://www.w3.org/1999/xlink" xlink:title="Sabiura Marine Park Research Station" id="ABBRID0ERCAG" xlink:type="simple">SMP</abbrev>-HC 1203, Kushimoto, Wakayama, Japan.</p></caption><graphic xmlns:xlink="http://www.w3.org/1999/xlink" xlink:href="zookeys-1205-205_article-121507__-g005.jpg" position="float" orientation="portrait" xlink:type="simple" id="oo_1078424.jpg"><uri content-type="original_file" xlink:type="simple">https://binary.pensoft.net/fig/1078424</uri></graphic></fig><p>Corallites intratentacular budding, arrangement mainly cerioid, rarely meandroid, 1–3 corallites lined up in one valley between corallite walls, percentage of having two corallites 2–19 (average ± SD: 8.2 ± 6.0) % and three corallites 0–8 (3.3 ± 3.3) %. Outline distorted quadrangular or pentagonal, usually compressed, calices 6.1–11.8 (average ± SD: 9.0 ± 1.6) mm in long diameter, moderately deep, height of calice relief (vertical distance from upper margin of corallite walls to columella) 2.0–4.3 (average 3.0 ± 0.7) mm (Figs <xref ref-type="fig" rid="F2">2B–F</xref>, <xref ref-type="fig" rid="F3">3B–F</xref>, <xref ref-type="fig" rid="F4">4B–F</xref>, Table <xref ref-type="table" rid="T1">1</xref>).</p><table-wrap id="T1" position="float" orientation="portrait"><label>Table 1.</label><caption><p>Morphological characteristics of <italic><tp:taxon-name><tp:taxon-name-part taxon-name-part-type="genus" reg="Paragoniastrea">Paragoniastrea</tp:taxon-name-part></tp:taxon-name></italic> spp. Left half is average (standard deviation), right half is value range (minimum to maximum). The measurements for each of the characteristics were taken from five corallites per specimen. For characteristics marked with an asterisk, three characters were measured from one corallite and the average of the three characters was treated as data from one corallite. Measurement in mm.</p></caption><table id="TID0EKXAG" rules="all"><tbody><tr><th rowspan="2" colspan="1">Characteristics</th><th rowspan="1" colspan="1"><italic><tp:taxon-name><tp:taxon-name-part taxon-name-part-type="genus" reg="Paragoniastrea">P.</tp:taxon-name-part><tp:taxon-name-part taxon-name-part-type="species" reg="variabilis">variabilis</tp:taxon-name-part></tp:taxon-name></italic> sp. nov.</th><th rowspan="1" colspan="1">
                    <italic>
                      <tp:taxon-name><tp:taxon-name-part taxon-name-part-type="genus" reg="Paragoniastrea">P.</tp:taxon-name-part><tp:taxon-name-part taxon-name-part-type="species" reg="deformis">deformis</tp:taxon-name-part></tp:taxon-name>
                    </italic>
                  </th><th rowspan="1" colspan="2">
                    <tp:taxon-name><tp:taxon-name-part taxon-name-part-type="genus" reg="Paragoniastrea">P.</tp:taxon-name-part><tp:taxon-name-part taxon-name-part-type="uncertainty-rank">aff.</tp:taxon-name-part><tp:taxon-name-part taxon-name-part-type="species" reg="deformis">deformis</tp:taxon-name-part></tp:taxon-name>
                  </th></tr><tr><th rowspan="1" colspan="1">n=16</th><th rowspan="1" colspan="1">n=8</th><th rowspan="1" colspan="1">n=2 (AM19-19, JP030)</th><th rowspan="1" colspan="1">n=1 (TWN79)</th></tr><tr><td rowspan="1" colspan="1">Groove-and-tube structure</td><td rowspan="1" colspan="1">absent</td><td rowspan="1" colspan="1">present</td><td rowspan="1" colspan="1">absent</td><td rowspan="1" colspan="1">absent</td></tr><tr><td rowspan="1" colspan="1">Long diameter of calice</td><td rowspan="1" colspan="1">9.0 (1.6), 6.1–11.8</td><td rowspan="1" colspan="1">5.4 (0.8), 4.5–7.7</td><td rowspan="1" colspan="1">8.6 (1.0), 7.2–10.2</td><td rowspan="1" colspan="1">8.2 (0.4), 7.6–8.9</td></tr><tr><td rowspan="1" colspan="1">Long diameter of columella</td><td rowspan="1" colspan="1">1.6 (0.5), 0.9–2.8</td><td rowspan="1" colspan="1">1.5 (0.4), 1.24–2.3</td><td rowspan="1" colspan="1">1.9 (0.3), 1.4–2.4</td><td rowspan="1" colspan="1">1.8 (0.3), 1.3–2.1</td></tr><tr><td rowspan="1" colspan="1">height of calice relief</td><td rowspan="1" colspan="1">3.0 (0.7), 2.0–4.3</td><td rowspan="1" colspan="1">2.2 (0.6), 1.2–3.6</td><td rowspan="1" colspan="1">3.1 (0.7), 2.2–4.6</td><td rowspan="1" colspan="1">no data</td></tr><tr><td rowspan="1" colspan="1">Width of primary septa*</td><td rowspan="1" colspan="1">0.21 (0.02), 0.19–0.26</td><td rowspan="1" colspan="1">0.30 (0.02), 0.28–0.34</td><td rowspan="1" colspan="1">0.24 (0.02), 0.20–0.30</td><td rowspan="1" colspan="1">0.23 (0.02), 0.19–0.26</td></tr><tr><td rowspan="1" colspan="1">No. of septa per calice</td><td rowspan="1" colspan="1">44.7 (7.8), 28–62</td><td rowspan="1" colspan="1">33.1 (3.7), 29–44</td><td rowspan="1" colspan="1">66.5 (5.2), 59–76</td><td rowspan="1" colspan="1">36.6 (4.1), 32–44</td></tr><tr><td rowspan="1" colspan="1">No. of septa reaching collemulla</td><td rowspan="1" colspan="1">13.5 (2.4), 9–21</td><td rowspan="1" colspan="1">10.8 (1.7), 6–12</td><td rowspan="1" colspan="1">21.1 (1.4), 19–24</td><td rowspan="1" colspan="1">18.0 (2.1), 16–21</td></tr><tr><td rowspan="1" colspan="1">Length of septa*</td><td rowspan="1" colspan="1">3.7 (0.7), 2.7–5.1</td><td rowspan="1" colspan="1">3.5 (0.8), 1.4–4.1</td><td rowspan="1" colspan="1">3.8 (0.7), 2.8–5.1</td><td rowspan="1" colspan="1">3.2 (0.7), 2.1–4.4</td></tr><tr><td rowspan="1" colspan="1">No. of teeth on septa*</td><td rowspan="1" colspan="1">5.6 (0.9), 4–9</td><td rowspan="1" colspan="1">5.5 (0.6), 4–8</td><td rowspan="1" colspan="1">6.5 (0.5), 5–8</td><td rowspan="1" colspan="1">6.9 (0.5), 6–8</td></tr><tr><td rowspan="1" colspan="1">Distance between septal teeth*</td><td rowspan="1" colspan="1">0.31 (0.08), 0.1–0.6</td><td rowspan="1" colspan="1">0.34 (0.09), 0.2–0.6</td><td rowspan="1" colspan="1">0.29 (0.06), 0.2–0.4</td><td rowspan="1" colspan="1">0.20 (0.03), 0.1–0.3</td></tr><tr><td rowspan="1" colspan="1">Hight of paliform lobe*</td><td rowspan="1" colspan="1">1.18 (0.15), 0.68–1.37</td><td rowspan="1" colspan="1">1.14 (0.17), 0.87–1.37</td><td rowspan="1" colspan="1">1.12 (0.13), 0.86–1.27</td><td rowspan="1" colspan="1">no data</td></tr><tr><td rowspan="1" colspan="1">No. of teeth on paliform lobe*</td><td rowspan="1" colspan="1">2.1 (0.8), 1–4</td><td rowspan="1" colspan="1">2.3 (0.5), 1–4</td><td rowspan="1" colspan="1">3.0 (0.6), 2–4</td><td rowspan="1" colspan="1">1.4 (0.3), 1–2</td></tr><tr><td rowspan="1" colspan="1">No. of corallites in one valley</td><td rowspan="1" colspan="1">up to three, corallites</td><td rowspan="1" colspan="1">up to two, corallites</td><td rowspan="1" colspan="1">up to two, corallites</td><td rowspan="1" colspan="1">up to two, corallites</td></tr><tr><td rowspan="1" colspan="1">Percentage of two corallites in a valley</td><td rowspan="1" colspan="1">8.2 (6.0), 2–19</td><td rowspan="1" colspan="1">4.4 (2.3), 3–8</td><td rowspan="1" colspan="1">6.5 (0.8), 6–7</td><td rowspan="1" colspan="1">7</td></tr><tr><td rowspan="1" colspan="1">Percentage of three corallites in a valley</td><td rowspan="1" colspan="1">3.3 (3.3), 0–8</td><td rowspan="1" colspan="1">0</td><td rowspan="1" colspan="1">0</td><td rowspan="1" colspan="1">0</td></tr></tbody></table></table-wrap><p>Septa formed by usually straight plates, steeply sloped along the corallite walls, numerous, present up to 4<sup>th</sup> cycles, range of number 28–62 (average ± SD: 44.7 ± 7.8), length uneven, 2.7–5.1 (3.7 ± 0.7) mm length, width of primary septa thin, 0.19–0.26 (0.21 ± 0.02) mm wide, secondary and tertiary septa almost same width as primaries, quaternary septa usually faint. Primary and secondary septa connected to each other, and sometimes tertiary septa connected as well. Primary and secondary, and sometimes part of tertiary septa reaching columella (total number of septa reaching columella 9–21, average ± SD: 13.5 ± 2.4). Dorsal margin of septa with 4–9 (average ± SD: 5.6 ± 0.9) teeth. Teeth arranged vertically in single row, and surface covered with multiple spiny-like granules, sometimes with one short ridge on center of lateral faces. Distance between septal teeth is 0.1–0.6 (average ± SD: 0.31 ± 0.08) mm. Lateral faces of septa with sparsely distributed granules same as septal teeth (Figs <xref ref-type="fig" rid="F2">2E–G</xref>, <xref ref-type="fig" rid="F3">3E–G</xref>, <xref ref-type="fig" rid="F4">4E–G</xref>, Table <xref ref-type="table" rid="T1">1</xref>).</p><p>Primary and secondary, and partial or all tertiary septa with rather distinct paliform lobes. Paliform lobes 0.68–1.37 (average ± SD: 1.18 ± 0.15) mm long vertically, uneven in shape and size, with 1–4 (2.1 ± 0.8) teeth on dorsal margin (Figs <xref ref-type="fig" rid="F2">2E–G</xref>, <xref ref-type="fig" rid="F3">3E–G</xref>, <xref ref-type="fig" rid="F4">4E–G</xref>, Table <xref ref-type="table" rid="T1">1</xref>).</p><p>Columella rather large, spongy, formed by many entangled trabeculae, 0.9–2.8 (average ± SD: 1.6 ± 0.5) mm in long diameter (Figs <xref ref-type="fig" rid="F2">2F</xref>, <xref ref-type="fig" rid="F3">3F</xref>, <xref ref-type="fig" rid="F4">4F</xref>, Table <xref ref-type="table" rid="T1">1</xref>).</p><p>Corallite walls joined between adjacent corallites, rather steeply sloped but standing upright even near the center of corallum, rather thin, groove-and-tube structure absent on walls joint (Figs <xref ref-type="fig" rid="F2">2D–F</xref>, <xref ref-type="fig" rid="F3">3D–F</xref>, <xref ref-type="fig" rid="F4">4D–F</xref>).</p></tp:treatment-sec><tp:treatment-sec sec-type="Color in life" id="SECID0EVPAG"><title>Color in life.</title><p>Colors are highly variable, usually soft bodies of corallite walls and calices are different. Corallite walls brown, greenish-brown, light greenish-brown, red or reddish-brown; calices brown, light brown, green, greenish-brown or light green (Figs <xref ref-type="fig" rid="F2">2A–C</xref>, <xref ref-type="fig" rid="F3">3A–C</xref>, <xref ref-type="fig" rid="F4">4A–C</xref>, <xref ref-type="fig" rid="F5">5A–H</xref>).</p></tp:treatment-sec><tp:treatment-sec sec-type="distribution" id="SECID0ELQAG"><title>Distribution and habitat.</title><p><italic><tp:taxon-name><tp:taxon-name-part taxon-name-part-type="genus" reg="Paragoniastrea">Paragoniastrea</tp:taxon-name-part><tp:taxon-name-part taxon-name-part-type="species" reg="variabilis">variabilis</tp:taxon-name-part></tp:taxon-name></italic> sp. nov. is known from warm-temperate, non-coral reef region in Japan (Wakayama, Kochi, Oita, Nagasaki, Kumamoto, Miyazaki and Kagoshima) and northern Taiwan (Fig. <xref ref-type="fig" rid="F1">1</xref>), found in shallow water at depths of 3–15 m, and is sympatric with all other species of the <italic><tp:taxon-name><tp:taxon-name-part taxon-name-part-type="genus" reg="Paragoniastrea">Paragoniastrea</tp:taxon-name-part></tp:taxon-name></italic> from Japan, namely <italic><tp:taxon-name><tp:taxon-name-part taxon-name-part-type="genus" reg="Paragoniastrea">P.</tp:taxon-name-part><tp:taxon-name-part taxon-name-part-type="species" reg="australensis">australensis</tp:taxon-name-part></tp:taxon-name></italic>, <italic><tp:taxon-name><tp:taxon-name-part taxon-name-part-type="genus" reg="Paragoniastrea">P.</tp:taxon-name-part><tp:taxon-name-part taxon-name-part-type="species" reg="deformis">deformis</tp:taxon-name-part></tp:taxon-name></italic> and <tp:taxon-name><tp:taxon-name-part taxon-name-part-type="genus" reg="Paragoniastrea">P.</tp:taxon-name-part><tp:taxon-name-part taxon-name-part-type="uncertainty-rank">aff.</tp:taxon-name-part><tp:taxon-name-part taxon-name-part-type="species" reg="deformis">deformis</tp:taxon-name-part></tp:taxon-name>.</p></tp:treatment-sec><tp:treatment-sec sec-type="etymology" id="SECID0EKSAG"><title>Etymology.</title><p>The species is named from Latin <italic><tp:taxon-name><tp:taxon-name-part taxon-name-part-type="genus" reg="Paragoniastrea"/><tp:taxon-name-part taxon-name-part-type="species" reg="variabilis">variabilis</tp:taxon-name-part></tp:taxon-name></italic> (variable), in reference to the considerable color variations.</p><sec sec-type="﻿Remarks" id="SECID0E1SAG"><title>﻿Remarks</title><sec sec-type="﻿Differences between species of Paragoniastrea based on morphological analysis" id="SECID0E5SAG"><title>﻿Differences between species of <italic><tp:taxon-name><tp:taxon-name-part taxon-name-part-type="genus" reg="Paragoniastrea">Paragoniastrea</tp:taxon-name-part></tp:taxon-name></italic> based on morphological analysis</title><p><italic><tp:taxon-name><tp:taxon-name-part taxon-name-part-type="genus" reg="Paragoniastrea">Paragoniastrea</tp:taxon-name-part></tp:taxon-name></italic> previously included three species, namely, <italic><tp:taxon-name><tp:taxon-name-part taxon-name-part-type="genus" reg="Paragoniastrea">P.</tp:taxon-name-part><tp:taxon-name-part taxon-name-part-type="species" reg="australensis">australensis</tp:taxon-name-part></tp:taxon-name></italic>, <italic><tp:taxon-name><tp:taxon-name-part taxon-name-part-type="genus" reg="Paragoniastrea">P.</tp:taxon-name-part><tp:taxon-name-part taxon-name-part-type="species" reg="deformis">deformis</tp:taxon-name-part></tp:taxon-name></italic> and <italic><tp:taxon-name><tp:taxon-name-part taxon-name-part-type="genus" reg="Paragoniastrea">P.</tp:taxon-name-part><tp:taxon-name-part taxon-name-part-type="species" reg="russelli">russelli</tp:taxon-name-part></tp:taxon-name></italic> (<xref ref-type="bibr" rid="B3">Huang et al. 2014</xref>; <xref ref-type="bibr" rid="B2">Hoeksema and Cairns 2024</xref>). This study adds the new species <italic><tp:taxon-name><tp:taxon-name-part taxon-name-part-type="genus" reg="Paragoniastrea">P.</tp:taxon-name-part><tp:taxon-name-part taxon-name-part-type="species" reg="variabilis">variabilis</tp:taxon-name-part></tp:taxon-name></italic> sp. nov. (see Key to the species of <italic><tp:taxon-name><tp:taxon-name-part taxon-name-part-type="genus" reg="Paragoniastrea">Paragoniastrea</tp:taxon-name-part></tp:taxon-name></italic> below), which is separated from its congeners by following a combination of several characters: (1) The arrangement of corallites is dominantly cerioid, rarely meandroid; (2) Primary septa are not clearly thicker than secondary septa; and (3) the groove-and-tube structure is absent on corallite wall joint.</p><p>The new species most closely resembles <italic><tp:taxon-name><tp:taxon-name-part taxon-name-part-type="genus" reg="Paragoniastrea">P.</tp:taxon-name-part><tp:taxon-name-part taxon-name-part-type="species" reg="deformis">deformis</tp:taxon-name-part></tp:taxon-name></italic> in <italic><tp:taxon-name><tp:taxon-name-part taxon-name-part-type="genus" reg="Paragoniastrea">Paragoniastrea</tp:taxon-name-part></tp:taxon-name></italic> (Figs <xref ref-type="fig" rid="F2">2</xref>, <xref ref-type="fig" rid="F7">7</xref>). Both species have significant differences not only in the presence or absence of groove-and-tube structure but also in the following characteristics. <italic><tp:taxon-name><tp:taxon-name-part taxon-name-part-type="genus" reg="Paragoniastrea">Paragoniastrea</tp:taxon-name-part><tp:taxon-name-part taxon-name-part-type="species" reg="variabilis">variabilis</tp:taxon-name-part></tp:taxon-name></italic> sp. nov. has a larger average calice diameter (<italic>p</italic> &lt; 0.001), average number of septa per calice (<italic>p</italic> &lt; 0.001), and average number of septa reaching columella (<italic>p</italic> &lt; 0.001) than <italic><tp:taxon-name><tp:taxon-name-part taxon-name-part-type="genus" reg="Paragoniastrea">P.</tp:taxon-name-part><tp:taxon-name-part taxon-name-part-type="species" reg="deformis">deformis</tp:taxon-name-part></tp:taxon-name></italic>. In addition, <italic><tp:taxon-name><tp:taxon-name-part taxon-name-part-type="genus" reg="Paragoniastrea">P.</tp:taxon-name-part><tp:taxon-name-part taxon-name-part-type="species" reg="deformis">deformis</tp:taxon-name-part></tp:taxon-name></italic> has wider primary septa than <italic><tp:taxon-name><tp:taxon-name-part taxon-name-part-type="genus" reg="Paragoniastrea">P.</tp:taxon-name-part><tp:taxon-name-part taxon-name-part-type="species" reg="variabilis">variabilis</tp:taxon-name-part></tp:taxon-name></italic> sp. nov. (<italic>p</italic> &lt; 0.001) and up to two corallites in one valley between corallite walls, whereas <italic><tp:taxon-name><tp:taxon-name-part taxon-name-part-type="genus" reg="Paragoniastrea">P.</tp:taxon-name-part><tp:taxon-name-part taxon-name-part-type="species" reg="variabilis">variabilis</tp:taxon-name-part></tp:taxon-name></italic> sp. nov. has up to three corallites (Figs <xref ref-type="fig" rid="F2">2</xref>, <xref ref-type="fig" rid="F6">6</xref>, <xref ref-type="fig" rid="F7">7</xref>, Table <xref ref-type="table" rid="T1">1</xref>).</p><fig id="F6" position="float" orientation="portrait"><object-id xmlns:xlink="http://www.w3.org/1999/xlink" content-type="doi" xlink:type="simple">10.3897/zookeys.1205.121507.figure6</object-id><object-id xmlns:xlink="http://www.w3.org/1999/xlink" content-type="arpha" xlink:type="simple">63767769-A891-568A-A579-47173FF1CD36</object-id><label>Figure 6.</label><caption><p>Morphological comparison between <italic><tp:taxon-name><tp:taxon-name-part taxon-name-part-type="genus" reg="Paragoniastrea">P.</tp:taxon-name-part><tp:taxon-name-part taxon-name-part-type="species" reg="variabilis">variabilis</tp:taxon-name-part></tp:taxon-name></italic> sp. nov. (left) and <italic><tp:taxon-name><tp:taxon-name-part taxon-name-part-type="genus" reg="Paragoniastrea">P.</tp:taxon-name-part><tp:taxon-name-part taxon-name-part-type="species" reg="deformis">deformis</tp:taxon-name-part></tp:taxon-name></italic> (right) <bold>A</bold> long diameter of calice <bold>B</bold> number of septa per calice <bold>C</bold> number of septal reaching to columella <bold>D</bold> width of primary septa. Vertical bars indicate standard deviations, and the black horizontal line in the box-and-whisker chart indicates the median. ***: <italic>p</italic>&lt;0.001.</p></caption><graphic xmlns:xlink="http://www.w3.org/1999/xlink" xlink:href="zookeys-1205-205_article-121507__-g006.jpg" position="float" orientation="portrait" xlink:type="simple" id="oo_1078425.jpg"><uri content-type="original_file" xlink:type="simple">https://binary.pensoft.net/fig/1078425</uri></graphic></fig><fig id="F7" position="float" orientation="portrait"><object-id xmlns:xlink="http://www.w3.org/1999/xlink" content-type="doi" xlink:type="simple">10.3897/zookeys.1205.121507.figure7</object-id><object-id xmlns:xlink="http://www.w3.org/1999/xlink" content-type="arpha" xlink:type="simple">1135FEC3-69A1-5B86-9409-CF5A4E2DD832</object-id><label>Figure 7.</label><caption><p><italic><tp:taxon-name><tp:taxon-name-part taxon-name-part-type="genus" reg="Paragoniastrea">Paragoniastrea</tp:taxon-name-part><tp:taxon-name-part taxon-name-part-type="species" reg="deformis">deformis</tp:taxon-name-part></tp:taxon-name></italic> (<abbrev xmlns:xlink="http://www.w3.org/1999/xlink" xlink:title="Department of Marine Biology and Environmental Sciences, University of Miyazaki" id="ABBRID0EZ1AG" xlink:type="simple">MUFS</abbrev> C580) <bold>A</bold> colony <italic>in situ</italic><bold>B</bold> corallites of the skeletal specimen <bold>C</bold> close up of one corallite of the skeletal specimen <bold>D</bold> septa and septal teeth. Scale bars: 10 mm (<bold>B</bold>); 1 mm (<bold>C, D</bold>).</p></caption><graphic xmlns:xlink="http://www.w3.org/1999/xlink" xlink:href="zookeys-1205-205_article-121507__-g007.jpg" position="float" orientation="portrait" xlink:type="simple" id="oo_1078426.jpg"><uri content-type="original_file" xlink:type="simple">https://binary.pensoft.net/fig/1078426</uri></graphic></fig><p>Identifying the species, two specimens of sample AM19-19 (<abbrev xmlns:xlink="http://www.w3.org/1999/xlink" xlink:title="Department of Marine Biology and Environmental Sciences, University of Miyazaki" id="ABBRID0ES2AG" xlink:type="simple">MUFS</abbrev> C590) from Kumamoto and JP030 (<named-content xmlns:xlink="http://www.w3.org/1999/xlink" content-type="dwc:institutional_code" xlink:title="Seto Marine Biological Laboratory" xlink:href="http://grbio.org/institution/seto-marine-biological-laboratory-kyoto-university" xlink:type="simple">SMBL</named-content> Cni-10321) from Wakayama, which were identified as <italic><tp:taxon-name><tp:taxon-name-part taxon-name-part-type="genus" reg="Paragoniastrea">P.</tp:taxon-name-part><tp:taxon-name-part taxon-name-part-type="species" reg="deformis">deformis</tp:taxon-name-part></tp:taxon-name></italic> by <xref ref-type="bibr" rid="B3">Huang et al. (2014)</xref>, had more septa per calice and more septa reaching columella than <italic><tp:taxon-name><tp:taxon-name-part taxon-name-part-type="genus" reg="Paragoniastrea">P.</tp:taxon-name-part><tp:taxon-name-part taxon-name-part-type="species" reg="deformis">deformis</tp:taxon-name-part></tp:taxon-name></italic> and <italic><tp:taxon-name><tp:taxon-name-part taxon-name-part-type="genus" reg="Paragoniastrea">P.</tp:taxon-name-part><tp:taxon-name-part taxon-name-part-type="species" reg="variabilis">variabilis</tp:taxon-name-part></tp:taxon-name></italic> sp. nov. Although these specimens are morphologically different from known species, sufficient molecular phylogenetic evidence has not been obtained. Therefore, these specimens were tentatively treated as <tp:taxon-name><tp:taxon-name-part taxon-name-part-type="genus" reg="Paragoniastrea">Paragoniastrea</tp:taxon-name-part><tp:taxon-name-part taxon-name-part-type="uncertainty-rank">aff.</tp:taxon-name-part><tp:taxon-name-part taxon-name-part-type="species" reg="deformis">deformis</tp:taxon-name-part></tp:taxon-name>. In addition, one specimen, TWN79 (ASIZC0001691) from Taiwan, has similar morphological characteristics to <italic><tp:taxon-name><tp:taxon-name-part taxon-name-part-type="genus" reg="Paragoniastrea">P.</tp:taxon-name-part><tp:taxon-name-part taxon-name-part-type="species" reg="variabilis">variabilis</tp:taxon-name-part></tp:taxon-name></italic> sp. nov., but phylogenetic analysis showed this sample was included in the <italic><tp:taxon-name><tp:taxon-name-part taxon-name-part-type="genus" reg="Paragoniastrea">P.</tp:taxon-name-part><tp:taxon-name-part taxon-name-part-type="species" reg="deformis">deformis</tp:taxon-name-part></tp:taxon-name></italic> clade in the <abbrev xmlns:xlink="http://www.w3.org/1999/xlink" xlink:title="intergenic region" id="ABBRID0EC5AG" xlink:type="simple">IGR</abbrev> tree but formed an independent clade with specimen JP030 identified as <tp:taxon-name><tp:taxon-name-part taxon-name-part-type="genus" reg="Paragoniastrea">P.</tp:taxon-name-part><tp:taxon-name-part taxon-name-part-type="uncertainty-rank">aff.</tp:taxon-name-part><tp:taxon-name-part taxon-name-part-type="species" reg="deformis">deformis</tp:taxon-name-part></tp:taxon-name>, apart from <italic><tp:taxon-name><tp:taxon-name-part taxon-name-part-type="genus" reg="Paragoniastrea">P.</tp:taxon-name-part><tp:taxon-name-part taxon-name-part-type="species" reg="deformis">deformis</tp:taxon-name-part></tp:taxon-name></italic> and <italic><tp:taxon-name><tp:taxon-name-part taxon-name-part-type="genus" reg="Paragoniastrea">P.</tp:taxon-name-part><tp:taxon-name-part taxon-name-part-type="species" reg="variabilis">variabilis</tp:taxon-name-part></tp:taxon-name></italic> sp. nov. in the <abbrev xmlns:xlink="http://www.w3.org/1999/xlink" xlink:title="internal transcribed spacers" id="ABBRID0EJ6AG" xlink:type="simple">ITS</abbrev> tree (see below molecular phylogenetic analysis). Thus, this specimen was treated as <tp:taxon-name><tp:taxon-name-part taxon-name-part-type="genus" reg="Paragoniastrea">P.</tp:taxon-name-part><tp:taxon-name-part taxon-name-part-type="uncertainty-rank">aff.</tp:taxon-name-part><tp:taxon-name-part taxon-name-part-type="species" reg="deformis">deformis</tp:taxon-name-part></tp:taxon-name>.</p><p>Principal component analysis using long diameter of columella, width of primary septa, number of teeth on septa, long diameter of columella, number of septa per calice, and number of septa reaching columella divided our samples into three groups. Among them, <italic><tp:taxon-name><tp:taxon-name-part taxon-name-part-type="genus" reg="Paragoniastrea">P.</tp:taxon-name-part><tp:taxon-name-part taxon-name-part-type="species" reg="variabilis">variabilis</tp:taxon-name-part></tp:taxon-name></italic> sp. nov. and <italic><tp:taxon-name><tp:taxon-name-part taxon-name-part-type="genus" reg="Paragoniastrea">P.</tp:taxon-name-part><tp:taxon-name-part taxon-name-part-type="species" reg="deformis">deformis</tp:taxon-name-part></tp:taxon-name></italic> were separated along the PC1 axis, with PC1 explaining 47.9% of the morphological multivariate variance. <tp:taxon-name><tp:taxon-name-part taxon-name-part-type="genus" reg="Paragoniastrea">Paragoniastrea</tp:taxon-name-part><tp:taxon-name-part taxon-name-part-type="uncertainty-rank">aff.</tp:taxon-name-part><tp:taxon-name-part taxon-name-part-type="species" reg="deformis">deformis</tp:taxon-name-part></tp:taxon-name> was also distinct from <italic><tp:taxon-name><tp:taxon-name-part taxon-name-part-type="genus" reg="Paragoniastrea">P.</tp:taxon-name-part><tp:taxon-name-part taxon-name-part-type="species" reg="deformis">deformis</tp:taxon-name-part></tp:taxon-name></italic> along the PC1 axis, but it partially overlapped with <italic><tp:taxon-name><tp:taxon-name-part taxon-name-part-type="genus" reg="Paragoniastrea">P.</tp:taxon-name-part><tp:taxon-name-part taxon-name-part-type="species" reg="variabilis">variabilis</tp:taxon-name-part></tp:taxon-name></italic> sp. nov. (Fig. <xref ref-type="fig" rid="F8">8</xref>).</p><fig id="F8" position="float" orientation="portrait"><object-id xmlns:xlink="http://www.w3.org/1999/xlink" content-type="doi" xlink:type="simple">10.3897/zookeys.1205.121507.figure8</object-id><object-id xmlns:xlink="http://www.w3.org/1999/xlink" content-type="arpha" xlink:type="simple">DD8C25F4-19E0-508B-A313-E176DB3FFD1D</object-id><label>Figure 8.</label><caption><p>Principal component analysis on morphological characteristics of specimens in <italic><tp:taxon-name><tp:taxon-name-part taxon-name-part-type="genus" reg="Paragoniastrea">P.</tp:taxon-name-part><tp:taxon-name-part taxon-name-part-type="species" reg="variabilis">variabilis</tp:taxon-name-part></tp:taxon-name></italic> sp. nov. (black circle), <italic><tp:taxon-name><tp:taxon-name-part taxon-name-part-type="genus" reg="Paragoniastrea">P.</tp:taxon-name-part><tp:taxon-name-part taxon-name-part-type="species" reg="deformis">deformis</tp:taxon-name-part></tp:taxon-name></italic> (black triangle) and <tp:taxon-name><tp:taxon-name-part taxon-name-part-type="genus" reg="Paragoniastrea">P.</tp:taxon-name-part><tp:taxon-name-part taxon-name-part-type="uncertainty-rank">aff.</tp:taxon-name-part><tp:taxon-name-part taxon-name-part-type="species" reg="deformis">deformis</tp:taxon-name-part></tp:taxon-name> (black asterisk). Arrows indicate long diameter of calice (<bold>A</bold>), width of primary septa (<bold>B</bold>), number of teeth on septa (<bold>C</bold>), long diameter of columella (<bold>D</bold>), number of septa per calice (<bold>E</bold>), number of septa reaching columella (<bold>F</bold>).</p></caption><graphic xmlns:xlink="http://www.w3.org/1999/xlink" xlink:href="zookeys-1205-205_article-121507__-g008.jpg" position="float" orientation="portrait" xlink:type="simple" id="oo_1078427.jpg"><uri content-type="original_file" xlink:type="simple">https://binary.pensoft.net/fig/1078427</uri></graphic></fig></sec><sec sec-type="﻿Key to the species of Paragoniastrea" id="SECID0EVDBG"><title>﻿Key to the species of <italic><tp:taxon-name><tp:taxon-name-part taxon-name-part-type="genus" reg="Paragoniastrea">Paragoniastrea</tp:taxon-name-part></tp:taxon-name></italic></title><table-wrap content-type="key" position="anchor" orientation="portrait"><table id="TID0E5CAE" rules="all"><tbody><tr><td rowspan="1" colspan="1">1</td><td rowspan="1" colspan="1">Corallites arrangement procoid, cerioid or meandroid, width of primary septa clearly thicker than secondary septa</td><td rowspan="1" colspan="1">
                        <bold>
                          <italic>
                            <tp:taxon-name><tp:taxon-name-part taxon-name-part-type="genus" reg="Paragoniastrea">P.</tp:taxon-name-part><tp:taxon-name-part taxon-name-part-type="species" reg="russelli">russelli</tp:taxon-name-part></tp:taxon-name>
                          </italic>
                        </bold>
                      </td></tr><tr><td rowspan="1" colspan="1">–</td><td rowspan="1" colspan="1">Corallites arrangement cerioid or meandroid, width of primary septa not clearly thicker than secondary septa</td><td rowspan="1" colspan="1">
                        <bold>2</bold>
                      </td></tr><tr><td rowspan="1" colspan="1">2</td><td rowspan="1" colspan="1">Corallites arrangement of meandroid dominant</td><td rowspan="1" colspan="1">
                        <bold>
                          <italic>
                            <tp:taxon-name><tp:taxon-name-part taxon-name-part-type="genus" reg="Paragoniastrea">P.</tp:taxon-name-part><tp:taxon-name-part taxon-name-part-type="species" reg="australensis">australensis</tp:taxon-name-part></tp:taxon-name>
                          </italic>
                        </bold>
                      </td></tr><tr><td rowspan="1" colspan="1">–</td><td rowspan="1" colspan="1">Corallites arrangement cerioid dominant, meandroid rare</td><td rowspan="1" colspan="1">
                        <bold>3</bold>
                      </td></tr><tr><td rowspan="1" colspan="1">3</td><td rowspan="1" colspan="1">Groove-and-tube structure present on joint of corallite walls</td><td rowspan="1" colspan="1">
                        <bold>
                          <italic>
                            <tp:taxon-name><tp:taxon-name-part taxon-name-part-type="genus" reg="Paragoniastrea">P.</tp:taxon-name-part><tp:taxon-name-part taxon-name-part-type="species" reg="deformis">deformis</tp:taxon-name-part></tp:taxon-name>
                          </italic>
                        </bold>
                      </td></tr><tr><td rowspan="1" colspan="1">–</td><td rowspan="1" colspan="1">Groove-and-tube structure absent on joint of corallite walls</td><td rowspan="1" colspan="1">
                        <bold><italic><tp:taxon-name><tp:taxon-name-part taxon-name-part-type="genus" reg="Paragoniastrea">P.</tp:taxon-name-part><tp:taxon-name-part taxon-name-part-type="species" reg="variabilis">variabilis</tp:taxon-name-part></tp:taxon-name></italic> sp. nov.</bold>
                      </td></tr></tbody></table></table-wrap></sec><sec sec-type="﻿Differences between species of Paragoniastrea based on molecular phylogenetic analysis" id="SECID0EHIBG"><title>﻿Differences between species of <italic><tp:taxon-name><tp:taxon-name-part taxon-name-part-type="genus" reg="Paragoniastrea">Paragoniastrea</tp:taxon-name-part></tp:taxon-name></italic> based on molecular phylogenetic analysis</title><p>For the <abbrev xmlns:xlink="http://www.w3.org/1999/xlink" xlink:title="intergenic region" id="ABBRID0EVIBG" xlink:type="simple">IGR</abbrev> marker, the overall sequence length was 894 nucleotides with 102 polymorphic sites. The molecular phylogenetic tree of <abbrev xmlns:xlink="http://www.w3.org/1999/xlink" xlink:title="intergenic region" id="ABBRID0EZIBG" xlink:type="simple">IGR</abbrev> showed that <italic><tp:taxon-name><tp:taxon-name-part taxon-name-part-type="genus" reg="Paragoniastrea">P.</tp:taxon-name-part><tp:taxon-name-part taxon-name-part-type="species" reg="variabilis">variabilis</tp:taxon-name-part></tp:taxon-name></italic> sp. nov. formed an independent clade from the other clades, including <italic><tp:taxon-name><tp:taxon-name-part taxon-name-part-type="genus" reg="Paragoniastrea">P.</tp:taxon-name-part><tp:taxon-name-part taxon-name-part-type="species" reg="deformis">deformis</tp:taxon-name-part></tp:taxon-name></italic>, <italic><tp:taxon-name><tp:taxon-name-part taxon-name-part-type="genus" reg="Paragoniastrea">P.</tp:taxon-name-part><tp:taxon-name-part taxon-name-part-type="species" reg="australensis">australensis</tp:taxon-name-part></tp:taxon-name></italic> and <italic><tp:taxon-name><tp:taxon-name-part taxon-name-part-type="genus" reg="Paragoniastrea">P.</tp:taxon-name-part><tp:taxon-name-part taxon-name-part-type="species" reg="russelli">russelli</tp:taxon-name-part></tp:taxon-name></italic>. All three samples, AM19-19 (<abbrev xmlns:xlink="http://www.w3.org/1999/xlink" xlink:title="Department of Marine Biology and Environmental Sciences, University of Miyazaki" id="ABBRID0EJKBG" xlink:type="simple">MUFS</abbrev> C590), TWN79 (ASTZC0001691), and JP030 (<named-content xmlns:xlink="http://www.w3.org/1999/xlink" content-type="dwc:institutional_code" xlink:title="Seto Marine Biological Laboratory" xlink:href="http://grbio.org/institution/seto-marine-biological-laboratory-kyoto-university" xlink:type="simple">SMBL</named-content> Cni-10321) of <tp:taxon-name><tp:taxon-name-part taxon-name-part-type="genus" reg="Paragoniastrea">P.</tp:taxon-name-part><tp:taxon-name-part taxon-name-part-type="uncertainty-rank">aff.</tp:taxon-name-part><tp:taxon-name-part taxon-name-part-type="species" reg="deformis">deformis</tp:taxon-name-part></tp:taxon-name> were included within the clade of <italic><tp:taxon-name><tp:taxon-name-part taxon-name-part-type="genus" reg="Paragoniastrea">P.</tp:taxon-name-part><tp:taxon-name-part taxon-name-part-type="species" reg="deformis">deformis</tp:taxon-name-part></tp:taxon-name></italic> (Fig. <xref ref-type="fig" rid="F9">9</xref>).</p><fig id="F9" position="float" orientation="portrait"><object-id xmlns:xlink="http://www.w3.org/1999/xlink" content-type="doi" xlink:type="simple">10.3897/zookeys.1205.121507.figure9</object-id><object-id xmlns:xlink="http://www.w3.org/1999/xlink" content-type="arpha" xlink:type="simple">8A3F7CD6-634C-55A7-B922-FD4B13079877</object-id><label>Figure 9.</label><caption><p>Molecular phylogenetic tree based on <abbrev xmlns:xlink="http://www.w3.org/1999/xlink" xlink:title="intergenic region" id="ABBRID0EVLBG" xlink:type="simple">IGR</abbrev> (left) and <abbrev xmlns:xlink="http://www.w3.org/1999/xlink" xlink:title="internal transcribed spacers" id="ABBRID0EZLBG" xlink:type="simple">ITS</abbrev> (right) for <italic><tp:taxon-name><tp:taxon-name-part taxon-name-part-type="genus" reg="Paragoniastrea">Paragoniastrea</tp:taxon-name-part></tp:taxon-name></italic> species. DNA sequences obtained from <abbrev xmlns:xlink="http://www.w3.org/1999/xlink" xlink:title="DNA Data Bank of Japan" id="ABBRID0EEMBG" xlink:type="simple">DDBJ</abbrev> were shown with double quotation marks with the specimen number.</p></caption><graphic xmlns:xlink="http://www.w3.org/1999/xlink" xlink:href="zookeys-1205-205_article-121507__-g009.jpg" position="float" orientation="portrait" xlink:type="simple" id="oo_1078428.jpg"><uri content-type="original_file" xlink:type="simple">https://binary.pensoft.net/fig/1078428</uri></graphic></fig><p>For the <abbrev xmlns:xlink="http://www.w3.org/1999/xlink" xlink:title="internal transcribed spacers" id="ABBRID0EPMBG" xlink:type="simple">ITS</abbrev> marker, the overall sequence length was 774 nucleotides with 69 polymorphic sites. The <abbrev xmlns:xlink="http://www.w3.org/1999/xlink" xlink:title="internal transcribed spacers" id="ABBRID0ETMBG" xlink:type="simple">ITS</abbrev> tree showed that <italic><tp:taxon-name><tp:taxon-name-part taxon-name-part-type="genus" reg="Paragoniastrea">P.</tp:taxon-name-part><tp:taxon-name-part taxon-name-part-type="species" reg="deformis">deformis</tp:taxon-name-part></tp:taxon-name></italic> and <italic><tp:taxon-name><tp:taxon-name-part taxon-name-part-type="genus" reg="Paragoniastrea">P.</tp:taxon-name-part><tp:taxon-name-part taxon-name-part-type="species" reg="variabilis">variabilis</tp:taxon-name-part></tp:taxon-name></italic> sp. nov. were also clearly separated into different clades (Fig. <xref ref-type="fig" rid="F9">9</xref>). Two samples (TWN79 and JP030) of <tp:taxon-name><tp:taxon-name-part taxon-name-part-type="genus" reg="Paragoniastrea">P.</tp:taxon-name-part><tp:taxon-name-part taxon-name-part-type="uncertainty-rank">aff.</tp:taxon-name-part><tp:taxon-name-part taxon-name-part-type="species" reg="deformis">deformis</tp:taxon-name-part></tp:taxon-name> formed an independent clade. The third sample (AM19-19) of <tp:taxon-name><tp:taxon-name-part taxon-name-part-type="genus" reg="Paragoniastrea">P.</tp:taxon-name-part><tp:taxon-name-part taxon-name-part-type="uncertainty-rank">aff.</tp:taxon-name-part><tp:taxon-name-part taxon-name-part-type="species" reg="deformis">deformis</tp:taxon-name-part></tp:taxon-name> could not be used for this analysis because of PCR amplification failure.</p></sec></sec></tp:treatment-sec><tp:treatment-sec><!--Section generated to contain objects referenced in tp:taxon-treatment.--><supplementary-material xmlns:xlink="http://www.w3.org/1999/xlink" id="S1" position="float" orientation="portrait" xlink:type="simple"><object-id content-type="doi" xlink:type="simple">10.3897/zookeys.1205.121507.suppl1</object-id><object-id content-type="arpha" xlink:type="simple">9120BDCA-3655-5439-B22F-7871D6DEB108</object-id><label>Supplementary material 1</label><caption><p>List of specimens that we collected or used in this study</p></caption><statement content-type="dataType"><label>Data type</label><p>xlsx</p></statement><statement content-type="notes"><label>Explanation note</label><p>Sample information including sampling sites and DNA sequences.</p></statement><media xlink:href="zookeys-1205-205_article-121507__-s001.xlsx" mimetype="application" mime-subtype="vnd.openxmlformats-officedocument.spreadsheetml.sheet" position="float" orientation="portrait" xlink:type="simple" id="oo_1078430.xlsx"><uri content-type="original_file" xlink:type="simple">https://binary.pensoft.net/file/1078430</uri></media><permissions><license xlink:type="simple"><license-p>This dataset is made available under the Open Database License (http://opendatacommons.org/licenses/odbl/1.0/). The Open Database License (ODbL) is a license agreement intended to allow users to freely share, modify, and use this Dataset while maintaining this same freedom for others, provided that the original source and author(s) are credited.</license-p></license></permissions><attrib specific-use="authors">Daigo Kishi, Keiichi Nomura, Yoko Nozawa, Seiji Arakaki, Hironobu Fukami</attrib></supplementary-material><fig id="F1" position="float" orientation="portrait"><object-id xmlns:xlink="http://www.w3.org/1999/xlink" content-type="doi" xlink:type="simple">10.3897/zookeys.1205.121507.figure1</object-id><object-id xmlns:xlink="http://www.w3.org/1999/xlink" content-type="arpha" xlink:type="simple">16A7A8AB-475F-593B-80F8-C18C65FD517A</object-id><label>Figure 1.</label><caption><p>Sampling sites (black circles) where we collected skeletal and genetic samples in this study.</p></caption><graphic xmlns:xlink="http://www.w3.org/1999/xlink" xlink:href="zookeys-1205-205_article-121507__-g001.jpg" position="float" orientation="portrait" xlink:type="simple" id="oo_1078420.jpg"><uri content-type="original_file" xlink:type="simple">https://binary.pensoft.net/fig/1078420</uri></graphic></fig></tp:treatment-sec><ref-list><ref id="B7"><mixed-citation xmlns:xlink="http://www.w3.org/1999/xlink" xlink:type="simple"><person-group><name name-style="western"><surname>Nishihira</surname><given-names>M</given-names></name></person-group> (<year>1991</year>) <source>Field guide to hermatypic corals of Jama. First enlarged edition.</source><publisher-name>Tokai University Press</publisher-name>, <publisher-loc>Tokyo</publisher-loc>, <size units="page">264 pp</size>. [In Japanese]</mixed-citation></ref><ref id="B18"><mixed-citation xmlns:xlink="http://www.w3.org/1999/xlink" xlink:type="simple"><person-group><name name-style="western"><surname>Uchida</surname><given-names>H</given-names></name><name name-style="western"><surname>Soyama</surname><given-names>I</given-names></name></person-group> (<year>1994</year>) <source>Rochy reef animals. In: Okutani T (Ed.</source><publisher-name>) Yama-kei</publisher-name>, <publisher-loc>Tokyo</publisher-loc>, <size units="page">367 pp</size>. [In Japanese]</mixed-citation></ref><ref id="B8"><mixed-citation xmlns:xlink="http://www.w3.org/1999/xlink" xlink:type="simple"><person-group><name name-style="western"><surname>Nishihira</surname><given-names>M</given-names></name><name name-style="western"><surname>Veron</surname><given-names>JEN</given-names></name></person-group> (<year>1995</year>) <source>Hermatypic corals of Japan.</source><publisher-name>Kaiyusya</publisher-name>, <publisher-loc>Tokyo</publisher-loc>, <size units="page">439 pp</size>. [In Japanese]</mixed-citation></ref><ref id="B20"><mixed-citation xmlns:xlink="http://www.w3.org/1999/xlink" xlink:type="simple"><person-group><name name-style="western"><surname>Veron</surname><given-names>JEN</given-names></name></person-group> (<year>2000</year>) <source>Corals of the World, Vol. 3.</source><publisher-name>Australian Institute of Marine Science</publisher-name>, <publisher-loc>Townsville</publisher-loc>, <size units="page">490 pp</size>.</mixed-citation></ref><ref id="B10"><mixed-citation xmlns:xlink="http://www.w3.org/1999/xlink" xlink:type="simple"><person-group><name name-style="western"><surname>Nomura</surname><given-names>K</given-names></name><name name-style="western"><surname>Mezaki</surname><given-names>T</given-names></name></person-group> (<year>2005</year>) <article-title>Reef building corals from Ostuki, Kochi Prefecture, Japan.</article-title><source>Kuroshio Biosphere</source><volume>2</volume>: <fpage>29</fpage>–<lpage>41</lpage>. [In Japanese] <ext-link xlink:href="https://kuroshio.or.jp/wp-content/uploads/2019/06/KuroshioBiosphere_02_29-41_NomuraMezaki.pdf" ext-link-type="uri" xlink:type="simple">https://kuroshio.or.jp/wp-content/uploads/2019/06/KuroshioBiosphere_02_29-41_NomuraMezaki.pdf</ext-link></mixed-citation></ref><ref id="B21"><mixed-citation xmlns:xlink="http://www.w3.org/1999/xlink" xlink:type="simple"><person-group><name name-style="western"><surname>Veron</surname><given-names>JEN</given-names></name><name name-style="western"><surname>Stafford-Smith</surname><given-names>MG</given-names></name><name name-style="western"><surname>Turak</surname><given-names>E</given-names></name><name name-style="western"><surname>DeVantier</surname><given-names>LM</given-names></name></person-group> (<year>2016</year>) Corals of the World. <ext-link xlink:href="http://www.coralsoftheworld.org/species_factsheets/species_factsheet_summary/goniastrea-deformis/" ext-link-type="uri" xlink:type="simple">http://www.coralsoftheworld.org/species_factsheets/species_factsheet_summary/goniastrea-deformis/</ext-link> [Accessed 18 Feb 2024]</mixed-citation></ref><ref id="B16"><mixed-citation xmlns:xlink="http://www.w3.org/1999/xlink" xlink:type="simple"><person-group><name name-style="western"><surname>Sugihara</surname><given-names>K</given-names></name><name name-style="western"><surname>Nomura</surname><given-names>K</given-names></name><name name-style="western"><surname>Yokochi</surname><given-names>H</given-names></name><name name-style="western"><surname>Shimoike</surname><given-names>K</given-names></name><name name-style="western"><surname>Kajiwara</surname><given-names>K</given-names></name><name name-style="western"><surname>Suzuki</surname><given-names>G</given-names></name><name name-style="western"><surname>Zayasu</surname><given-names>Y</given-names></name><name name-style="western"><surname>Dewa</surname><given-names>N</given-names></name><name name-style="western"><surname>Fukami</surname><given-names>H</given-names></name><name name-style="western"><surname>Kitano</surname><given-names>Y</given-names></name><name name-style="western"><surname>Matsumoto</surname><given-names>H</given-names></name><name name-style="western"><surname>Mezaki</surname><given-names>T</given-names></name><name name-style="western"><surname>Nagata</surname><given-names>S</given-names></name><name name-style="western"><surname>Tachikaw</surname><given-names>H</given-names></name><name name-style="western"><surname>Kimura</surname><given-names>T</given-names></name></person-group> (<year>2015</year>) <source>Zooxanthellate scleractinian corals of Tanegashima Island.</source><publisher-name>Center for Environmental Biology and Ecosystem Studies</publisher-name>, <publisher-loc>National Institute for Environmental Studies, Japan</publisher-loc>, <size units="page">197 pp</size>. [In Japanese]</mixed-citation></ref><ref id="B3"><mixed-citation xmlns:xlink="http://www.w3.org/1999/xlink" xlink:type="simple"><person-group><name name-style="western"><surname>Huang</surname><given-names>D</given-names></name><name name-style="western"><surname>Benzoni</surname><given-names>F</given-names></name><name name-style="western"><surname>Arrigoni</surname><given-names>R</given-names></name><name name-style="western"><surname>Baird</surname><given-names>AH</given-names></name><name name-style="western"><surname>Berumen</surname><given-names>ML</given-names></name><name name-style="western"><surname>Bouwmeester</surname><given-names>J</given-names></name><name name-style="western"><surname>Chou</surname><given-names>LM</given-names></name><name name-style="western"><surname>Fukami</surname><given-names>H</given-names></name><name name-style="western"><surname>Licuanan</surname><given-names>WY</given-names></name><name name-style="western"><surname>Lovell</surname><given-names>ER</given-names></name><name name-style="western"><surname>Meier</surname><given-names>R</given-names></name><name name-style="western"><surname>Todd</surname><given-names>PA</given-names></name><name name-style="western"><surname>Budd</surname><given-names>AF</given-names></name></person-group> (<year>2014</year>) <article-title>Towards a Phylogenetic classification of reef corals: The Indo-Pacific genera <italic><tp:taxon-name><tp:taxon-name-part taxon-name-part-type="genus">Merulina</tp:taxon-name-part></tp:taxon-name></italic>, <italic><tp:taxon-name><tp:taxon-name-part taxon-name-part-type="genus">Goniastrea</tp:taxon-name-part></tp:taxon-name></italic> and <italic><tp:taxon-name><tp:taxon-name-part taxon-name-part-type="genus">Scapophyllia</tp:taxon-name-part></tp:taxon-name></italic> (<tp:taxon-name><tp:taxon-name-part taxon-name-part-type="order">Scleractinia</tp:taxon-name-part></tp:taxon-name>, <tp:taxon-name><tp:taxon-name-part taxon-name-part-type="family">Merulinidae</tp:taxon-name-part></tp:taxon-name>).</article-title><source>Zoologica Scripta</source><volume>43</volume>(<issue>5</issue>): <fpage>531</fpage>–<lpage>548</lpage>. <ext-link xlink:href="10.1111/zsc.12061" ext-link-type="doi" xlink:type="simple">https://doi.org/10.1111/zsc.12061</ext-link></mixed-citation></ref><ref id="B11"><mixed-citation xmlns:xlink="http://www.w3.org/1999/xlink" xlink:type="simple"><person-group><name name-style="western"><surname>Nomura</surname><given-names>K</given-names></name><name name-style="western"><surname>Fukami</surname><given-names>H</given-names></name><name name-style="western"><surname>Zayasu</surname><given-names>Y</given-names></name><name name-style="western"><surname>Shimada</surname><given-names>G</given-names></name><name name-style="western"><surname>Kitano</surname><given-names>Y</given-names></name><name name-style="western"><surname>Yokochi</surname><given-names>H</given-names></name><name name-style="western"><surname>Shimoike</surname><given-names>K</given-names></name><name name-style="western"><surname>Tachikawa</surname><given-names>H</given-names></name><name name-style="western"><surname>Oku</surname><given-names>Y</given-names></name><name name-style="western"><surname>Suzuki</surname><given-names>G</given-names></name><name name-style="western"><surname>Kajiwara</surname><given-names>K</given-names></name></person-group> (<year>2016</year>) <source>Revision of Zooxanthellate scleractinian corals of Kushimoto.</source><publisher-name>Marine Pavilion</publisher-name>, <publisher-loc>supplement 4</publisher-loc>, <size units="page">20 pp</size>. [In Japanese] <ext-link xlink:href="http://www.kushimoto.co.jp/marinepavilion/data/sup4.pdf" ext-link-type="uri" xlink:type="simple">http://www.kushimoto.co.jp/marinepavilion/data/sup4.pdf</ext-link></mixed-citation></ref><ref id="B9"><mixed-citation xmlns:xlink="http://www.w3.org/1999/xlink" xlink:type="simple"><person-group><name name-style="western"><surname>Nomura</surname><given-names>K</given-names></name></person-group> (<year>2016</year>) <source>Zooxanthellate scleractinian corals of Kushimoto II, Vacatina.</source><publisher-name>Marine Pavilion</publisher-name>, <publisher-loc>supplement 6</publisher-loc>, <size units="page">69 pp</size>. [In Japanese] <ext-link xlink:href="http://www.kushimoto.co.jp/marinepavilion/data/sup6.pdf" ext-link-type="uri" xlink:type="simple">http://www.kushimoto.co.jp/marinepavilion/data/sup6.pdf</ext-link></mixed-citation></ref><ref id="B12"><mixed-citation xmlns:xlink="http://www.w3.org/1999/xlink" xlink:type="simple"><person-group><name name-style="western"><surname>Nomura</surname><given-names>K</given-names></name><name name-style="western"><surname>Yokochi</surname><given-names>H</given-names></name><name name-style="western"><surname>Kimura</surname><given-names>T</given-names></name><name name-style="western"><surname>Kajiwara</surname><given-names>K</given-names></name><name name-style="western"><surname>Nojima</surname><given-names>S</given-names></name><name name-style="western"><surname>Arakaki</surname><given-names>S</given-names></name></person-group> (<year>2020</year>) <article-title>Zooxanthellate scleractinian corals collected from the Amakusa Islands, Kumamoto, western Kyushu, Japan.</article-title><source>Coastal Ecosystems</source><volume>7</volume>: <fpage>1</fpage>–<lpage>52</lpage>.</mixed-citation></ref><ref id="B2"><mixed-citation xmlns:xlink="http://www.w3.org/1999/xlink" xlink:type="simple"><person-group><name name-style="western"><surname>Hoeksema</surname><given-names>BW</given-names></name><name name-style="western"><surname>Cairns</surname><given-names>S</given-names></name></person-group> (<year>2024</year>) World List of <tp:taxon-name><tp:taxon-name-part taxon-name-part-type="order">Scleractinia</tp:taxon-name-part></tp:taxon-name>. <italic><tp:taxon-name><tp:taxon-name-part taxon-name-part-type="genus">Paragoniastrea</tp:taxon-name-part></tp:taxon-name></italic> Huang, Benzoni and Budd, 2014. [World Register of Marine Species] <ext-link xlink:href="https://www.marinespecies.org/aphia.php?p=taxdetails&amp;id=817176" ext-link-type="uri" xlink:type="simple">https://www.marinespecies.org/aphia.php?p=taxdetails&amp;id=817176</ext-link> [on 2024-01-25]</mixed-citation></ref></ref-list></tp:taxon-treatment>
