# Supplementary material for: ﻿Paragoniastreavariabilis Kishi, Nomura & Fukami, sp. nov. (Cnidaria, Anthozoa, Scleractinia), a new coral species previously considered as a variant of Paragoniastreadeformis, from Japan and northern Taiwan
Source: Zookeys. 2024 Jun 24;1205:205–22. doi: 10.3897/zookeys.1205.121507 (PMC11217644; doi:10.3897/zookeys.1205.121507)
Supplement: Supplementary material 1 — List of specimens that we collected or used in this study [file zookeys-1205-205_article-121507__-s001.xlsx]

## Sheet: Table 1S
Supplementary Table 1. List of specimens that we collected or used in this study. *: Paragoniastrea sp. in Huang et al. (2014), and ITS and IGR DNA sequences are referred from Huang et al. (2014). **: Paragoniastrea deformis in Huang et al. (2014), and the ITS and IGR DNA sequences are referred from Huang et al. (2014)
Species	Specimen number	Catalog number	Locality	Latitude	Longitude	Depth (m)	Date	Morphological analysis	Accession number
									ITS	IGR
Paragoniastrea australensis	AM19-3	MUFS C571	Amakusa, Kumamoto,Japan	32°10.19'N	130°2.20'E	4	25/7/2019	○	-	LC804981
Paragoniastrea australensis	AM19-38	MUFS C572	Amakusa, Kumamoto,Japan	32°10.19'N	130°2.20'E	4	26/7/2019	○	-	-
Paragoniastrea australensis	MO451	MUFS C573	Oshima Island, Miyazaki, Japan	31°31.11'N	131°24.59'E	<10	13/11/2020	○	LC801376	LC804982
Paragoniastrea australensis	MO457	MUFS C574	Oshima Island, Miyazaki, Japan	31°31.11'N	131°24.59'E	<10	13/11/2020	○	LC801378	LC804983
Paragoniastrea australensis	MO461	MUFS C575	Oshima Island, Miyazaki, Japan	31°31.31'N	131°24.38'E	13	26/6/2020	○	-	-
Paragoniastrea australensis	NB96	MUFS C576	Shimanourashima Island, Miyazaki, Japan	32°39.75'N	131°48.66'E	11	15/5/2015	○	LC801377	LC804984
Paragoniastrea australensis	NB148	MUFS C577	Shimanourashima Island, Miyazaki, Japan	32°39.75'N	131°48.66'E	3	23/7/2015	○	-	-
Paragoniastrea australensis	OI10	MUFS C578	Fukashima Island, Oita, Japan	321°43.65'N	131°55.35'E	7	1/11/2019	○	LC801379	LC804985
Paragoniastrea deformis		MTQ G32487 (holotype)	Kushimoto, Wakayama, Japan	33°28.88'N	135°45.53'E	4	1990	-	-	-
Paragoniastrea deformis	AM19-18	MUFS C579	Amakusa, Kumamoto,Japan	32°10.19'N	130°2.20'E	5	25/7/2019	○	LC801371	LC804986
Paragoniastrea deformis	AM19-21	MUFS C580	Amakusa, Kumamoto,Japan	32°10.19'N	130°2.20'E	5	25/7/2019	○	LC801375	LC804987
Paragoniastrea deformis	AM19-26	MUFS C581	Amakusa, Kumamoto,Japan	32°10.19'N	130°2.20'E	4	25/7/2019	○	-	LC804988
Paragoniastrea deformis	AM19-36	MUFS C582	Amakusa, Kumamoto,Japan	32°10.19'N	130°2.20'E	5	26/7/2019	○	-	LC804989
Paragoniastrea deformis	MO450	MUFS C583	Oshima, Miyazaki, Japan	31°31.31'N	131°24.38'E	11	26/6/2020	○	-	-
Paragoniastrea deformis	MO452	MUFS C584	Oshima, Miyazaki, Japan	31°31.11'N	131°24.59'E	<10	13/11/2020	○	-	-
Paragoniastrea deformis	TWN46	ASIZC0001667	Yehliu, New Taiepi, Taiwan	25°12.22'N	121°41.64'E	11	4/7/2019	○	LC801373	LC804990
Paragoniastrea deformis	TWN48	ASIZC0001669	Yehliu, New Taiepi, Taiwan	25°12.22'N	121°41.64'E	11	4/7/2019	○	LC801374	LC804991
Paragoniastrea valiabilis sp. n.	AM19-14	MUFS C585	Amakusa, Kumamoto,Japan	32°10.19'N	130°2.20'E	4	25/7/2019	○	LC801368	LC804992
Paragoniastrea valiabilis sp. n.	AM19-24	MUFS C586 (paratype)	Amakusa, Kumamoto,Japan	32°10.19'N	130°2.20'E	4	25/7/2019	○	LC801365	LC804993
Paragoniastrea valiabilis sp. n.	NB92	MUFS C587	Shimanourashima Island, Miyazaki, Japan	32°39.75'N	131°48.66'E	13	15/5/2015	○	LC801367	LC804994
Paragoniastrea valiabilis sp. n.	MO417	MUFS C588 (holotype)	Oshima Island, Miyazaki, Japan	31°31.31'N	131°24.38'E	9	14/11/2021	○	LC801370	LC804995
Paragoniastrea valiabilis sp. n.*	JP065	MUFS C78 (paratype)	Kushimoto, Wakayama, Japan	33°28.88'N	135°45.53'E	5	22/10/2012	○	KJ666302	KJ666429
Paragoniastrea valiabilis sp. n.	TK89	MUFS C589	Takashima Island, Nagasaki, Japan	32°39.92'N	129°45.43'E	3	24/9/2021	○	-	LC804996
Paragoniastrea valiabilis sp. n.	-	SMP-HC 894	Kushimoto, wakayama, Japan	33°28.78'N	135°44.73'E	10	12/5/2003	○	-	-
Paragoniastrea valiabilis sp. n.	-	SMP-HC 1038	Kushimoto, wakayama, Japan	33°28.27N	135°45.98'E	6	14/12/2003	○	-	-
Paragoniastrea valiabilis sp. n.	-	SMP-HC 1203	Kushimoto, wakayama, Japan	33°28.76'N	135°44.71'E	3	23/6/2005	○	-	-
Paragoniastrea valiabilis sp. n.	-	SMP-HC 1205	Kushimoto, wakayama, Japan	33°28.76'N	135°44.71'E	3	23/6/2005	○	-	-
Paragoniastrea valiabilis sp. n.	-	SMP-HC 1208	Kushimoto, wakayama, Japan	33°28.88'N	135°45.43'E	6	6/11/2006	○	-	-
Paragoniastrea valiabilis sp. n.	-	SMP-HC 1749	Kushimoto, wakayama, Japan	33°28.69'N	135°43.43'E	3	24/4/2009	○	-	-
Paragoniastrea valiabilis sp. n.	-	SMP-HC 1799	Kushimoto, wakayama, Japan	33°28.88'N	135°45.57'E	6	14/7/20090	○	-	-
Paragoniastrea valiabilis sp. n.	-	SMP-HC 2957	Kushimoto, wakayama, Japan	33°28.76'N	135°44.71'E	9	13/12/2015	○	-	-
Paragoniastrea valiabilis sp. n.	-	SMP-HC 3049	Kushimoto, wakayama, Japan	33°28.76'N	135°44.71'E	10	4/2/2016	○	-	-
Paragoniastrea valiabilis sp. n.	TWN45	ASIZC0001666	Yehliu, New Taiepi, Taiwan	25°12.22'N	121°41.64'E	11	4/7/2019	○	LC801372	LC804997
Paragoniastrea aff. deformis**	JP030	SMBL Cni-10321	Kushimoto, Wakayama, Japan	33°28.78'N	135°44.72'E	5	1/9/2005	○	KJ666320	KJ666448
Paragoniastrea aff. deformis	AM19-19	MUFS C590	Amakusa, Kumamoto,Japan	32°10.19'N	130°2.20'E	5	25/7/2019	○	-	LC804998
Paragoniastrea aff. deformis	TWN79	ASIZC0001691	Yehliu, New Taiepi, Taiwan	25°12.22'N	121°41.64'E	4	4/7/2019	○	LC801366	LC804999
