# Supplementary material for: ﻿Paragoniastreavariabilis Kishi, Nomura & Fukami, sp. nov. (Cnidaria, Anthozoa, Scleractinia), a new coral species previously considered as a variant of Paragoniastreadeformis, from Japan and northern Taiwan
Source: Zookeys. 2024 Jun 24;1205:205–22. doi: 10.3897/zookeys.1205.121507 (PMC11217644; doi:10.3897/zookeys.1205.121507)
Supplement: Supplementary material 2 — List of species of Paragoniastrea referred from Huang et al. (2014) and used in molecular phylogenetic analysis [file zookeys-1205-205_article-121507__-s002.xlsx]

## Sheet: Table 2S
Supplementary Table 2. List of species of Paragoniastrea referred from Huang et al. (2014) and used in molecular phylogenetic analysis.
Species	Sample number	Catalog number	Locality	Accession number
				ITS	IGR
Paragoniastrea variabilis sp. n.*	JP009	SMBL Cni-10301	Shirahama, Japan	not used	KJ666428
Paragoniastrea variabilis sp. n.*	JP065	MUFS C78	Kushimoto, Japan	KJ666302	KJ666429
Paragoniastrea deformis	JP003	SMBL Cni-10295	Shirahama, Japan	KJ666319	KJ666447
Paragoniastrea deformis	JP060	MUFS C74	Kushimoto, Japan	KJ666321	KJ666449
Paragoniastrea deformis	JP062	MUFS C75	Kushimoto, Japan	KJ666322	KJ666450
Paragoniastrea deformis	JP064	MUFS C77	Kushimoto, Japan	KJ666323	KJ666451
Paragoniastrea deformis	JP123	SMBL Cni-10432	Otsuki (Kochi), Japan	KJ666324	KJ666452
Paragoniastrea australensis	JP063	MUFS C76	Kushimoto, Japan	KJ666306	KJ666432
Paragoniastrea australensis	LH4557	MTQ G67899	Lord Howe Island, Australia	KJ666310	KJ666436
Paragoniastrea australensis	SL3884	MTQ G67905	Solitary Islands, Australia	KJ666315	KJ666441
Paragoniastrea russelli	LH0034	MTQ G67897	Lord Howe Island, Australia	KJ666299	KJ666426
Paragoniastrea russelli	LH4636	MTQ G67903	Lord Howe Island, Australia	KJ666300	KJ666427
*Paragoniastrea sp. in Huang et al. (2014)
